# Supplementary material for: Real-World Outcomes and Treatments Patterns Prior and after the Introduction of First-Line Immunotherapy for the Treatment of Metastatic Non-Small Cell Lung Cancer
Source: Cancers (Basel). 2022 Sep 15;14(18):4481. doi: 10.3390/cancers14184481 (PMC9497168; doi:10.3390/cancers14184481)
Supplement: Supplementary file 1 [file cancers-14-04481-s001.zip]

Archive with 1 entries (1 files):
- cancers-1878015-supplementary.pdf
